# Supplementary material for: Household Cases Suggest That Cats Belonging to Owners with COVID-19 Have a Limited Role in Virus Transmission
Source: Viruses. 2021 Apr 14;13(4):673. doi: 10.3390/v13040673 (PMC8070925; doi:10.3390/v13040673)
Supplement: Supplementary file 1 [file viruses-13-00673-s001.zip]

Archive with 2 entries (2 files):
- Instructions for owners.pdf
- viruses-1150936-suppl.docx
